# Supplementary material for: Conditional Loss of Hoxa5 Function Early after Birth Impacts on Expression of Genes with Synaptic Function
Source: Front Mol Neurosci. 2017 Nov 15;10:369. doi: 10.3389/fnmol.2017.00369 (PMC5695161; doi:10.3389/fnmol.2017.00369)
Supplement: TABLE S2 — Primers and parameters of quantitative real-time RT-qPCR analysis. [file Table_2.XLSX]

## Sheet: tableau publi
Genes	Accession No.	Primer Sequence (5'-3')		size (pb)	Tm (°C)	Primer conc. FWD / REV (nM)	Efficiency (%)
		Forward (FWD)	Reverse (REV)
Hoxa5	NM_010453	GCGCAAGCTGCACATTAGT	GGCATGAGCTATTTCGATCC	154	60-60	300 /300	97.42
Zic2	NM_009574	CATACAGGGGAGAAACCTTTCCA	CCTTCATGTGCTTCCGCAAC	172	60-60	300 /166,67	98.093
Grm4	NM_001013385 NM_001291045	ACCGGCCACTTCTTTTGGAT	GTATCGGTCAAACCCTCGCA	135	60-60	300 /300	103.42
Prkcg	NM_001291434 NM_011102	GCCTGTCTGATCCCTACGTG	CCCTGGCTTCAGGTTGAACA	134	60-60	166,67 /166,67	100.147
NeuroD1	NM_010894	ACCTTTTAACAACAGGAAGTGGA	CTCATCTGTCCAGCTTGGGG	101	58-60	300 /300	92.755
Adcy1	NM_009622	AACCACTGTCGCCGAATCAA	CAGCCACGGATGTGATGGTA	136	60-60	300 /300	107.026
En2	NM_010134	AGAGAGGGCGCAGTTCTTTG	CGACACAGACGCAGACACAC	151	60-61	300 /300	98.342
Wnt7a	NM_009527	CTGCGCAGGCTATGTGGATT	ACCGAAGAGAAGCCACCGAT	173	61-61	166,67 /166,67	108.089
Cadps2	NM_001252105NM_001252106NM_001252107NM_001252108NM_001252109NM_001252110NM_153163	TTGTGCAAACAGCCGAACAG	TTATCCAGCTGGCATGCGTT	146	60-60	166,67 /166,67	94.03
NeuroD2	NM_010895	CATCCGTACCCATACCCGTG	CTCGGAGCTGTTGTAGTCCG	174	60-60	300 /166,67	102.301
Slc1a6	NM_009200	TTGCATAGCGCATCCCTGTT	CTATTGCCGTGGCTGCTCAT	211	60-61	166,67 /166,67	100.872
Calb1	NM_009788	ATATGATCAGGATGGCAACGG	CTTCCCTCCATCCGACAAG	148	61-59	300 /166,67	99.247
Gabra6	NM_001099641NM_008068	CAGAGATTGTTGTGCATTCTGAC	TAAGATGGGCGTTCTACTGAG	119	58-57	300 /300	99.042
Cbln1	NM_019626	CGACCAGGTACTAGTGAACAT	CACCTGGATGGTCTGTCTG	130	60-60	300 /300	101.754
Cbln3	NM_019820	GTCCAGGTGAGTCTGATGCT	TCCAGCCACCCAGAAGATTC	163	60-60	300 /166,67	97.129
Homer3	NM_001146153NM_011984	CAGCAGCAAGTTCAGGACC	TCAAACAGCCGAACATCCAGCA	155	59-63	300 /300	101.509
Zic1	NM_009573	TGCGTAAACACATGAAGGTCCA	GGAGGAGGAGGGCGACAT	152	60-61	300 /166,67	99.098
H2A	NM_016750	GCTGGTGGTGGTGTCATCC	TTTCTTCCCGATCAGCGATT	51	60-58	300 /300	108.016
Gapdh	NM_001289726NM_008084	AGGGCTCATGACCACAGTC	CAGCTCTGGGATGACCTTG	157	57-57	300 /300	99.268
