# Supplementary material for: Conditional Loss of Hoxa5 Function Early after Birth Impacts on Expression of Genes with Synaptic Function
Source: Front Mol Neurosci. 2017 Nov 15;10:369. doi: 10.3389/fnmol.2017.00369 (PMC5695161; doi:10.3389/fnmol.2017.00369)
Supplement: Supplementary file 3 [file Table_3.XLSX]

## Sheet: Significantly downregulated
Table S3: Differentially expressed genes between Hoxa5flox/flox; CMV-CreERT2+/- and Hoxa5flox/flox; CMV-CreERT2-/- at P21 in the brainstem
Significantly downregulated genes in the Hoxa5flox/flox; CMV-CreERT2+/- individus (q value < 0.05)
Gene	Locus	Sample 1	Sample 2	Value 1	Value 2	Fold change	p-value	q-value	Significant
Gm5480	chr16:5007287-5008308	Cre negative	Cre positive	0.999551	0	undetermined	5e-05	0.0121892	yes
5730408K05Rik,Mir5136	chr19:8888386-8888774	Cre negative	Cre positive	516.031	12.531	41.1804	5e-05	0.0121892	yes
Snhg12,Snora16a,Snora44,Snora61,Snord99	chr4:132308677-132311032	Cre negative	Cre positive	4763.56	609.749	7.81233	5e-05	0.0121892	yes
Cyp2g1	chr7:26808926-26821197	Cre negative	Cre positive	3.10211	0.412672	7.51713	5e-05	0.0121892	yes
Cyp2a5	chr7:26835338-26843264	Cre negative	Cre positive	2.81716	0.45192	6.23376	5e-05	0.0121892	yes
Sec14l3	chr11:4064852-4078990	Cre negative	Cre positive	0.846271	0.193947	4.36341	0.0002	0.0121892	yes
Tbata	chr10:61171963-61188841	Cre negative	Cre positive	1.87542	0.440615	4.25637	5e-05	0.0121892	yes
Crtam	chr9:40972380-41004586	Cre negative	Cre positive	1.69311	0.41769	4.05351	5e-05	0.0121892	yes
Mybpc3	chr2:91118143-91136884	Cre negative	Cre positive	3.05368	0.756123	4.0386	5e-05	0.0121892	yes
Cbln3	chr14:55878919-55884256	Cre negative	Cre positive	17.3011	4.28726	4.03547	5e-05	0.0121892	yes
Neurod1	chr2:79452640-79456636	Cre negative	Cre positive	15.4481	3.95454	3.90642	5e-05	0.0121892	yes
Gabra6	chr11:42306361-42321131	Cre negative	Cre positive	26.3744	6.82491	3.86443	5e-05	0.0121892	yes
Ppp1r17	chr6:56017514-56032688	Cre negative	Cre positive	4.18182	1.10782	3.77482	5e-05	0.0121892	yes
Pcp2	chr8:3621550-3630057	Cre negative	Cre positive	41.3283	11.1387	3.71033	5e-05	0.0121892	yes
Cnpy1	chr5:28200714-28237873	Cre negative	Cre positive	12.1911	3.29452	3.70042	5e-05	0.0121892	yes
-	chr8:87532222-87535742	Cre negative	Cre positive	1.42012	0.420256	3.37918	5e-05	0.0121892	yes
Il16	chr7:83631950-83735493	Cre negative	Cre positive	4.33856	1.30915	3.31403	5e-05	0.0121892	yes
Gabrd	chr4:155384978-155398069	Cre negative	Cre positive	6.17601	1.91393	3.22687	5e-05	0.0121892	yes
Car8	chr4:8141492-8239041	Cre negative	Cre positive	14.0128	4.46407	3.13902	5e-05	0.0121892	yes
Fat2	chr11:55249034-55336811	Cre negative	Cre positive	11.2085	3.60596	3.10833	5e-05	0.0121892	yes
Exph5	chr9:53301669-53381187	Cre negative	Cre positive	2.53994	0.848132	2.99475	5e-05	0.0121892	yes
Dusp5	chr19:53529120-53542611	Cre negative	Cre positive	6.17068	2.3374	2.63998	5e-05	0.0121892	yes
Itpka	chr2:119742336-119751253	Cre negative	Cre positive	3.06543	1.17599	2.60668	5e-05	0.0121892	yes
B3gnt5	chr16:19760233-19772753	Cre negative	Cre positive	0.832717	0.325705	2.55666	5e-05	0.0121892	yes
Adamts18	chr8:113697256-113848839	Cre negative	Cre positive	2.8659	1.14474	2.50354	5e-05	0.0121892	yes
Atp2a3	chr11:72961168-72993043	Cre negative	Cre positive	5.38276	2.21187	2.43358	5e-05	0.0121892	yes
Cdh15	chr8:122848373-122867397	Cre negative	Cre positive	1.26825	0.529977	2.39303	5e-05	0.0121892	yes
-	chr5:143395297-143398245	Cre negative	Cre positive	1.59352	0.668545	2.38356	5e-05	0.0121892	yes
Barhl2	chr5:106452522-106458166	Cre negative	Cre positive	1.58	0.719814	2.19501	5e-05	0.0121892	yes
Rgl3	chr9:21971076-21989453	Cre negative	Cre positive	3.18926	1.46489	2.17713	0.00015	0.0121892	yes
-	chr18:77262219-77264394	Cre negative	Cre positive	2.03599	0.955951	2.12981	5e-05	0.0121892	yes
En2	chr5:28165695-28172166	Cre negative	Cre positive	6.26536	2.97136	2.10858	5e-05	0.0121892	yes
Itpr1	chr6:108213095-108551229	Cre negative	Cre positive	34.5612	17.2726	2.00093	5e-05	0.0121892	yes
Mybpc1	chr10:88518278-88605169	Cre negative	Cre positive	1.66525	0.850848	1.95717	5e-05	0.0121892	yes
Homer3	chr8:70278131-70302452	Cre negative	Cre positive	7.3437	3.78618	1.93961	5e-05	0.0121892	yes
Gprc5c	chr11:114851375-114873277	Cre negative	Cre positive	3.60875	1.8761	1.92354	5e-05	0.0121892	yes
Uty	chrY:1087572-1245738	Cre negative	Cre positive	6.2064	3.29739	1.88222	5e-05	0.0121892	yes
Nr4a3	chr4:48051247-48084428	Cre negative	Cre positive	1.56744	0.834428	1.87846	5e-05	0.0121892	yes
Cbln1	chr8:87468852-87472592	Cre negative	Cre positive	31.0858	17.1137	1.81643	5e-05	0.0121892	yes
Gdf10	chr14:33923586-33936048	Cre negative	Cre positive	4.45003	2.45551	1.81226	5e-05	0.0121892	yes
-	chr18:77258050-77262060	Cre negative	Cre positive	3.23355	1.8	1.79642	5e-05	0.0121892	yes
Ddx3y	chrY:1260609-1286613	Cre negative	Cre positive	11.1467	6.2701	1.77775	5e-05	0.0121892	yes
Wnt7a	chr6:91363982-91411369	Cre negative	Cre positive	4.31066	2.48315	1.73596	5e-05	0.0121892	yes
Col1a1	chr11:94936269-94951856	Cre negative	Cre positive	11.9453	6.90102	1.73095	5e-05	0.0121892	yes
Ccdc163	chr4:116708435-116715104	Cre negative	Cre positive	4.31631	2.51492	1.71628	5e-05	0.0309164	yes
Adcy1	chr11:7063488-7178961	Cre negative	Cre positive	33.8992	19.7578	1.71574	5e-05	0.0121892	yes
Zic1	chr9:91358049-91365799	Cre negative	Cre positive	33.1283	19.4306	1.70496	5e-05	0.0121892	yes
Zic2	chr14:122475383-122480328	Cre negative	Cre positive	16.7431	10.0062	1.67327	5e-05	0.0121892	yes
Slc38a5	chrX:8271391-8280176	Cre negative	Cre positive	3.54377	2.11807	1.67311	5e-05	0.0397754	yes
Cdc42bpg	chr19:6306456-6325652	Cre negative	Cre positive	2.00714	1.20068	1.67167	0.00015	0.0121892	yes
Zic5	chr14:122456744-122465658	Cre negative	Cre positive	2.33226	1.39805	1.66822	5e-05	0.0121892	yes
Sycp1	chr3:102818498-102936100	Cre negative	Cre positive	1.32826	0.801193	1.65785	5e-05	0.0224475	yes
Prkcg	chr7:3303531-3330696	Cre negative	Cre positive	9.53401	5.7529	1.65725	5e-05	0.0121892	yes
Grm4	chr17:27422387-27513415	Cre negative	Cre positive	15.1077	9.19375	1.64326	5e-05	0.0121892	yes
Slc1a6	chr10:78780438-78814947	Cre negative	Cre positive	10.0673	6.17266	1.63095	0.0002	0.0121892	yes
Stk17b	chr1:53755511-53785215	Cre negative	Cre positive	4.07781	2.52359	1.61588	5e-05	0.0121892	yes
Calb1	chr4:15881213-15908494	Cre negative	Cre positive	30.6093	18.9577	1.61461	5e-05	0.0121892	yes
Cep76	chr18:67617396-67641336	Cre negative	Cre positive	5.09873	3.15922	1.61392	0.00015	0.0121892	yes
Cadps2	chr6:23262606-23839421	Cre negative	Cre positive	17.7114	11.1635	1.58655	0.0001	0.0121892	yes
Neurod2	chr11:98325416-98329645	Cre negative	Cre positive	6.21151	3.98559	1.55849	5e-05	0.0121892	yes
Zfp238	chr1:177442328-177451903	Cre negative	Cre positive	32.4497	20.9868	1.5462	5e-05	0.0121892	yes
Camk4	chr18:32938374-33196264	Cre negative	Cre positive	17.8326	11.5641	1.54207	0.00025	0.0121892	yes
Psg16	chr7:17063077-17098971	Cre negative	Cre positive	6.28665	4.08379	1.53942	5e-05	0.0121892	yes
Afap1l2	chr19:56912271-57008718	Cre negative	Cre positive	5.51451	3.61165	1.52687	5e-05	0.0121892	yes
Tnc	chr4:63959784-64047015	Cre negative	Cre positive	2.6876	1.77756	1.51196	5e-05	0.0121892	yes
Shf	chr2:122348712-122369057	Cre negative	Cre positive	8.89941	5.98415	1.48716	5e-05	0.0121892	yes
D0H4S114	chr18:33437018-33464029	Cre negative	Cre positive	66.6364	45.0846	1.47803	5e-05	0.0121892	yes
Hopx	chr5:77086985-77115123	Cre negative	Cre positive	28.6833	19.5714	1.46557	0.0001	0.0121892	yes
-	chr5:49509234-49521044	Cre negative	Cre positive	5.17412	3.5365	1.46306	5e-05	0.0121892	yes
Rgs8	chr1:153652867-153697814	Cre negative	Cre positive	20.9051	14.3577	1.45602	5e-05	0.0121892	yes
Svep1	chr4:58042795-58206596	Cre negative	Cre positive	1.01052	0.699439	1.44476	5e-05	0.0309164	yes
Xkr7	chr2:153031851-153060287	Cre negative	Cre positive	2.58821	1.80426	1.4345	5e-05	0.0121892	yes
Dact1	chr12:71309883-71320107	Cre negative	Cre positive	4.77028	3.34041	1.42805	5e-05	0.0121892	yes
-	chr5:49407308-49431431	Cre negative	Cre positive	5.38471	3.78137	1.42401	5e-05	0.0121892	yes
Chn2	chr6:54039931-54504502	Cre negative	Cre positive	42.6777	30.0876	1.41845	5e-05	0.0121892	yes
Plch2	chr4:154983114-155043180	Cre negative	Cre positive	9.94943	7.01588	1.41813	5e-05	0.0121892	yes
Zbtb46	chr2:181388685-181459426	Cre negative	Cre positive	4.41071	3.13502	1.40692	5e-05	0.0309164	yes
Pde1c	chr6:56069803-56369634	Cre negative	Cre positive	6.0506	4.3035	1.40597	0.0001	0.0121892	yes
Btg1	chr10:96616978-96625058	Cre negative	Cre positive	9.63247	6.86498	1.40313	5e-05	0.0121892	yes
Sbk1	chr7:126248704-126295165	Cre negative	Cre positive	25.4447	18.1754	1.39995	5e-05	0.0121892	yes
-	chr5:49456219-49501140	Cre negative	Cre positive	5.43493	3.90643	1.39128	0.0001	0.0121892	yes
Grin2c	chr11:115248545-115267259	Cre negative	Cre positive	13.4154	9.80536	1.36817	5e-05	0.0121892	yes
-	chr5:49431680-49454355	Cre negative	Cre positive	4.68476	3.4349	1.36387	0.00015	0.0121892	yes
-	chr5:49300569-49363959	Cre negative	Cre positive	5.24287	3.86862	1.35523	5e-05	0.0121892	yes
Ak4	chr4:101419288-101467771	Cre negative	Cre positive	7.83915	5.82657	1.34541	5e-05	0.0309164	yes
-	chr5:49364099-49396144	Cre negative	Cre positive	4.9927	3.73055	1.33833	5e-05	0.0121892	yes
Col1a2	chr6:4505243-4541543	Cre negative	Cre positive	18.8642	14.1009	1.3378	5e-05	0.0121892	yes
Chd7	chr4:8690456-8868361	Cre negative	Cre positive	7.88698	5.92549	1.33103	0.00015	0.0121892	yes
Etv1	chr12:38780257-38868296	Cre negative	Cre positive	13.2487	9.99489	1.32555	5e-05	0.0488621	yes
Pde5a	chr3:122729157-122859561	Cre negative	Cre positive	3.80723	2.87643	1.3236	5e-05	0.0397754	yes
Slc8a2	chr7:16130215-16162037	Cre negative	Cre positive	11.2687	8.59348	1.31131	5e-05	0.0121892	yes
Mpp3	chr11:101999627-102026958	Cre negative	Cre positive	15.1155	11.6718	1.29504	5e-05	0.0309164	yes
Reln	chr5:21884350-22344705	Cre negative	Cre positive	15.1409	11.6925	1.29492	5e-05	0.0224475	yes
Slc17a7	chr7:45163920-45176139	Cre negative	Cre positive	40.1199	30.9906	1.29458	0.00015	0.0224475	yes
Rnf112	chr11:61448354-61454192	Cre negative	Cre positive	31.249	24.409	1.28022	5e-05	0.0224475	yes
Camkk2	chr5:122731023-122779410	Cre negative	Cre positive	19.161	15.0474	1.27338	5e-05	0.0121892	yes
Tspan9	chr6:127961399-128143578	Cre negative	Cre positive	25.216	19.8174	1.27242	5e-05	0.0397754	yes
Slc1a3	chr15:8634123-8710807	Cre negative	Cre positive	68.723	54.7135	1.25605	5e-05	0.0224475	yes

## Sheet: Significantly upregulated
Table S3: Differentially expressed genes between Hoxa5flox/flox; CMV-CreERT2+/- and Hoxa5flox/flox; CMV-CreERT2-/- at P21 in the brainstem
Significantly upregulated genes in the Hoxa5flox/flox; CMV-CreERT2+/- individus (q value < 0.05)
Gene	Locus	Sample 1	Sample 2	Value 1	Value 2	Fold change	p-value	q-value	Significant
Rufy4	chr1:74124766-74148230	Cre negative	Cre positive	0.20734	0.936422	-4.51636	0.0001	0.0397754	yes
Lars2	chr9:123366939-123463196	Cre negative	Cre positive	340.571	1006.52	-2.95539	0.0002	0.0121892	yes
Cd74	chr18:60803848-60812652	Cre negative	Cre positive	2.15615	5.15935	-2.39285	5e-05	0.0309164	yes
Rn45s	chr17:39842996-39848829	Cre negative	Cre positive	1024.21	2039.9	-1.99168	0.0001	0.0121892	yes
Tep1	chr14:50824060-50880576	Cre negative	Cre positive	2.35117	4.63897	-1.97305	0.00015	0.0121892	yes
Xdh	chr17:73883907-73950182	Cre negative	Cre positive	0.88127	1.48127	-1.68084	0.0001	0.0121892	yes
Cldn1	chr16:26356645-26371839	Cre negative	Cre positive	1.28094	2.13585	-1.66741	0.0001	0.0309164	yes
Kirrel2	chr7:30447549-30457515	Cre negative	Cre positive	1.21374	1.9814	-1.63247	0.00015	0.0488621	yes
4930422G04Rik	chr3:127553488-127618023	Cre negative	Cre positive	1.21333	1.97354	-1.62655	5e-05	0.0121892	yes
-	chr6:145821088-145829719	Cre negative	Cre positive	0.555815	0.894743	-1.60979	0.0002	0.0224475	yes
Mgp	chr6:136872434-136875805	Cre negative	Cre positive	26.9246	41.3519	-1.53584	0.00025	0.0121892	yes
H2-K1	chr17:33996011-34000333	Cre negative	Cre positive	9.10323	13.9312	-1.53036	5e-05	0.0121892	yes
Itgad	chr7:128173945-128230043	Cre negative	Cre positive	1.64499	2.48543	-1.51091	5e-05	0.0224475	yes
Fam83d	chr2:158768098-158786637	Cre negative	Cre positive	4.79043	7.22399	-1.508	5e-05	0.0121892	yes
Acer2	chr4:86874413-86920881	Cre negative	Cre positive	3.22513	4.8622	-1.5076	0.00015	0.0121892	yes
Arrdc2	chr8:70834980-70839720	Cre negative	Cre positive	9.037	13.568	-1.50138	5e-05	0.0224475	yes
Cdkn1a	chr17:29090985-29100722	Cre negative	Cre positive	3.41522	5.06505	-1.48308	5e-05	0.0309164	yes
Xist	chrX:103431516-103484957	Cre negative	Cre positive	23.823	30.6696	-1.28739	5e-05	0.0309164	yes

## Sheet: Downregulated 
Table S3: Differentially expressed genes between Hoxa5flox/flox; CMV-CreERT2+/- and Hoxa5flox/flox; CMV-CreERT2-/- at P21 in the brainstem
Downregulated genes in the Hoxa5flox/flox; CMV-CreERT2+/- individus (q value > 0.05 and p value < 0.01)
Gene	Locus	Sample 1	Sample 2	Value 1	Value 2	Fold change	p-value	q-value	Significant
Bpifb6	chr2:153900387-153912793	Cre negative	Cre positive	1.13537	0.0797904	14.2294	0.00175	0.230674	no
-	chr9:78533538-78534235	Cre negative	Cre positive	0.954118	0.116614	8.18185	0.00355	0.381448	no
S100a5	chr3:90608521-90611780	Cre negative	Cre positive	1.75779	0.233603	7.52469	0.00655	0.558277	no
-	chr3:73030477-73031257	Cre negative	Cre positive	1.22594	0.171678	7.14093	0.00355	0.381448	no
-	chr1:124072636-124073119	Cre negative	Cre positive	1.50198	0.2932	5.12271	0.0037	0.386573	no
-	chr11:85350043-85351704	Cre negative	Cre positive	1.01473	0.287494	3.52957	0.00065	0.107568	no
-	chr3:24629028-24630377	Cre negative	Cre positive	0.793799	0.225754	3.51621	0.0042	0.4251	no
-	chr17:22065882-22066381	Cre negative	Cre positive	2.73817	0.799829	3.42344	0.00425	0.428249	no
Stoml3	chr3:53488792-53507652	Cre negative	Cre positive	1.36108	0.426069	3.19451	0.00595	0.51884	no
-	chr17:49101584-49102495	Cre negative	Cre positive	1.29354	0.426461	3.0332	0.00915	0.675729	no
Hes3	chr4:152285971-152291662	Cre negative	Cre positive	1.05209	0.360862	2.91549	0.0006	0.10228	no
-	chr9:21096692-21097465	Cre negative	Cre positive	0.995642	0.343753	2.89639	0.00975	0.699532	no
-	chrX:59360148-59361906	Cre negative	Cre positive	0.815315	0.285106	2.85969	0.00815	0.632797	no
-	chr17:27422387-27513415	Cre negative	Cre positive	3.0205	1.0797	2.79754	0.0018	0.234538	no
-	chr3:6138623-6138954	Cre negative	Cre positive	12.7289	4.865	2.61642	0.0073	0.59321	no
-	chr5:53359413-53360711	Cre negative	Cre positive	0.927683	0.363551	2.55173	0.0075	0.604587	no
Nrk	chrX:138914429-139009090	Cre negative	Cre positive	0.865227	0.367463	2.3546	0.00085	0.134764	no
Gkn3	chr6:87383318-87388935	Cre negative	Cre positive	2.03675	0.94184	2.16252	0.00635	0.549493	no
-	chr6:31517229-31519359	Cre negative	Cre positive	0.817764	0.388199	2.10656	0.00445	0.440569	no
Serinc2	chr4:130253496-130275586	Cre negative	Cre positive	1.46936	0.720061	2.0406	0.0014	0.195931	no
Gm2694	chr8:87472692-87531949	Cre negative	Cre positive	7.05006	3.46692	2.03352	0.0006	0.10228	no
-	chr11:7179457-7183147	Cre negative	Cre positive	0.823578	0.406922	2.02392	0.0008	0.12773	no
Cbr2	chr11:120729484-120732021	Cre negative	Cre positive	2.84684	1.41809	2.00752	0.00105	0.153585	no
-	chr8:126139096-126397255	Cre negative	Cre positive	1.26679	0.636483	1.9903	0.00275	0.319733	no
Eomes	chr9:118478188-118486132	Cre negative	Cre positive	0.827652	0.416928	1.98512	0.0005	0.090688	no
-	chr2:157081777-157083546	Cre negative	Cre positive	0.795458	0.406008	1.95922	0.00815	0.632797	no
-	chr5:93045642-93047984	Cre negative	Cre positive	1.05153	0.539896	1.94765	0.00265	0.311299	no
-	chr13:43680707-43682858	Cre negative	Cre positive	0.882361	0.458748	1.92341	0.00915	0.675729	no
Rec8	chr14:55618165-55625395	Cre negative	Cre positive	1.09706	0.620772	1.76725	0.00345	0.37605	no
-	chr2:55121718-55125560	Cre negative	Cre positive	0.946796	0.560193	1.69012	0.00545	0.49425	no
-	chr3:25027893-25030878	Cre negative	Cre positive	1.07785	0.643032	1.6762	0.0049	0.466776	no
Hoxb9	chr11:96271329-96276593	Cre negative	Cre positive	1.02186	0.612801	1.66752	0.00835	0.643395	no
Tmem200b	chr4:131921770-131923140	Cre negative	Cre positive	2.62987	1.59105	1.65291	0.0064	0.551714	no
-	chr17:30576425-30577660	Cre negative	Cre positive	2.73303	1.70305	1.60479	0.00315	0.355307	no
Depdc7	chr2:104721545-104742801	Cre negative	Cre positive	1.5887	1.01166	1.57039	0.0091	0.675729	no
Gcnt1	chr19:17326140-17372844	Cre negative	Cre positive	1.1831	0.768471	1.53955	0.0013	0.183066	no
Ttc21a	chr9:119937605-119967793	Cre negative	Cre positive	1.16254	0.777609	1.49502	0.0038	0.3952	no
Nek3	chr8:22128282-22166435	Cre negative	Cre positive	1.70334	1.14643	1.48578	0.00595	0.51884	no
Tmem216	chr19:10550324-10556238	Cre negative	Cre positive	4.86236	3.28662	1.47944	0.00565	0.50234	no
Mpz	chr1:171150712-171161123	Cre negative	Cre positive	2.92318	1.97811	1.47776	0.00335	0.368695	no
Dhrs11	chr11:84820059-84829113	Cre negative	Cre positive	4.20043	2.84699	1.47539	0.0021	0.258757	no
Cbfa2t3	chr8:122625135-122699109	Cre negative	Cre positive	1.22201	0.830684	1.47109	0.00645	0.553918	no
Sla	chr15:66670769-66850720	Cre negative	Cre positive	1.81258	1.24312	1.45809	0.00445	0.440569	no
-	chr1:137970434-137974968	Cre negative	Cre positive	1.99231	1.37474	1.44923	0.0009	0.138808	no
1520402A15Rik	chr4:116128300-116144896	Cre negative	Cre positive	9.53004	6.58192	1.44791	0.001	0.149158	no
Arhgap10	chr8:77250365-77518578	Cre negative	Cre positive	2.51214	1.73715	1.44613	0.00655	0.558277	no
Zfhx2	chr14:55053860-55092350	Cre negative	Cre positive	5.76108	4.0253	1.43122	0.003	0.343515	no
Grid2ip	chr5:143357337-143394482	Cre negative	Cre positive	1.97787	1.39212	1.42076	0.00595	0.51884	no
Pkib	chr10:57631980-57741112	Cre negative	Cre positive	2.3159	1.63925	1.41278	0.0005	0.090688	no
Enpp1	chr10:24640169-24712102	Cre negative	Cre positive	2.80345	2.01324	1.39251	0.00235	0.281901	no
1810027O10Rik	chr11:69838524-69839608	Cre negative	Cre positive	64.4895	46.9036	1.37494	0.00055	0.0974187	no
Nab2	chr10:127642985-127667078	Cre negative	Cre positive	4.88032	3.5576	1.3718	0.0046	0.447602	no
Car4	chr11:84957753-84966054	Cre negative	Cre positive	8.85224	6.45655	1.37105	0.0008	0.12773	no
Kcnj12	chr11:61022191-61073328	Cre negative	Cre positive	7.33793	5.36821	1.36692	0.00035	0.0661267	no
Plin2	chr4:86648550-86670176	Cre negative	Cre positive	4.60642	3.38678	1.36012	0.0031	0.351416	no
-	chr12:83205168-83210004	Cre negative	Cre positive	2.18523	1.60819	1.35881	0.0022	0.266729	no
Crhr1	chr11:104132043-104178675	Cre negative	Cre positive	8.38849	6.17393	1.3587	0.00105	0.153585	no
Ddx31	chr2:28840405-28905677	Cre negative	Cre positive	5.78771	4.26104	1.35829	0.0072	0.591443	no
Ncapg2	chr12:116405401-116463531	Cre negative	Cre positive	1.3232	0.976122	1.35557	0.00345	0.37605	no
2610029I01Rik	chr4:21754904-21767211	Cre negative	Cre positive	9.91331	7.32259	1.3538	0.0012	0.172192	no
Gng13	chr17:25717171-25727415	Cre negative	Cre positive	38.1362	28.2073	1.352	0.002	0.251911	no
Fzd7	chr1:59482146-59486955	Cre negative	Cre positive	3.45301	2.5546	1.35168	0.00105	0.153585	no
-	chr16:23988942-23993462	Cre negative	Cre positive	1.81145	1.34238	1.34943	0.0083	0.642244	no
St8sia5	chr18:77182901-77257994	Cre negative	Cre positive	14.9704	11.1009	1.34858	0.00165	0.222671	no
Eri1	chr8:35465264-35495533	Cre negative	Cre positive	3.96023	2.93806	1.34791	0.0008	0.12773	no
-	chr5:49521132-49525090	Cre negative	Cre positive	6.27822	4.66575	1.3456	0.0003	0.0571563	no
Dpf3	chr12:83212053-83487743	Cre negative	Cre positive	5.47857	4.09898	1.33657	0.0019	0.243372	no
Slc22a4	chr11:53983125-54029974	Cre negative	Cre positive	12.0021	9.00632	1.33263	0.0004	0.0743344	no
Usp3	chr9:66515749-66593089	Cre negative	Cre positive	8.88072	6.67424	1.3306	0.0011	0.158848	no
Col18a1	chr10:77032690-77166530	Cre negative	Cre positive	4.2738	3.22867	1.3237	0.0052	0.482577	no
Trhde	chr10:114397374-114817811	Cre negative	Cre positive	7.39423	5.64148	1.31069	0.00485	0.463963	no
Trim62	chr4:128884139-128911326	Cre negative	Cre positive	5.98607	4.56745	1.31059	0.001	0.149158	no
Kcnk10	chr12:98429370-98578142	Cre negative	Cre positive	5.95398	4.54528	1.30993	0.004	0.408505	no
Epha3	chr16:63543254-63864208	Cre negative	Cre positive	2.58858	1.97758	1.30896	0.0057	0.504806	no
Ptprr	chr10:116018258-116274929	Cre negative	Cre positive	8.9861	6.87022	1.30798	0.0008	0.12773	no
Mapk7	chr11:61488734-61494304	Cre negative	Cre positive	5.995	4.59348	1.30511	0.00145	0.201683	no
Rps6ka1	chr4:133847289-133887799	Cre negative	Cre positive	8.53963	6.59134	1.29558	0.00075	0.123217	no
Klhl1	chr14:96105263-96519034	Cre negative	Cre positive	6.2667	4.84267	1.29406	0.004	0.408505	no
Rnf182	chr13:43615796-43672719	Cre negative	Cre positive	3.94516	3.05095	1.29309	0.00715	0.591443	no
-	chrX:59514291-59525615	Cre negative	Cre positive	1.39579	1.08216	1.28982	0.0052	0.482577	no
Cnksr2	chrX:157818434-158043398	Cre negative	Cre positive	12.8039	9.96337	1.2851	0.00095	0.144553	no
Grid2	chr6:63255752-64704358	Cre negative	Cre positive	28.7251	22.3577	1.2848	0.00065	0.107568	no
Tiam1	chr16:89786834-90146827	Cre negative	Cre positive	12.1576	9.46642	1.28429	0.001	0.149158	no
Tll1	chr8:64014164-64205993	Cre negative	Cre positive	2.20861	1.72091	1.2834	0.00715	0.591443	no
Mmp24	chr2:155775343-155819203	Cre negative	Cre positive	14.1867	11.085	1.27981	0.0081	0.632797	no
Cpne2	chr8:94533027-94570529	Cre negative	Cre positive	5.50307	4.30209	1.27916	0.00765	0.606436	no
-	chr5:49501921-49509119	Cre negative	Cre positive	4.36545	3.41422	1.27861	0.00175	0.230674	no
Sel1l3	chr5:53107075-53213452	Cre negative	Cre positive	10.4165	8.15694	1.27701	0.00065	0.107568	no
Ddah2	chr17:35059034-35062099	Cre negative	Cre positive	10.6719	8.36372	1.27598	0.0076	0.604587	no
Hist4h4	chr6:136801552-136804431	Cre negative	Cre positive	8.85705	6.96978	1.27078	0.00555	0.499324	no
Rtn4rl1	chr11:75193992-75267762	Cre negative	Cre positive	4.81001	3.78636	1.27035	0.0052	0.482577	no
Jph1	chr1:16994939-17097889	Cre negative	Cre positive	3.98651	3.14549	1.26737	0.0069	0.579396	no
Spice1	chr16:44347400-44388492	Cre negative	Cre positive	3.33089	2.62983	1.26658	0.0037	0.386573	no
Dgkz	chr2:91932821-91976476	Cre negative	Cre positive	38.1685	30.2324	1.2625	0.0009	0.138808	no
Nup35	chr2:80638811-80660071	Cre negative	Cre positive	5.91859	4.69784	1.25985	0.0089	0.665943	no
Baiap2	chr11:119943091-120006919	Cre negative	Cre positive	13.5454	10.7882	1.25558	0.00205	0.255371	no
Lingo3	chr10:80832800-80844039	Cre negative	Cre positive	6.21999	4.95746	1.25467	0.0053	0.482577	no
Aldh1l2	chr10:83483417-83534140	Cre negative	Cre positive	2.73179	2.17795	1.25429	0.0077	0.608273	no
Als2,Mpp4	chr1:59120934-59237434	Cre negative	Cre positive	13.7451	10.9734	1.25258	0.0018	0.234538	no
1110012J17Rik	chr17:66335760-66449777	Cre negative	Cre positive	13.6103	10.8658	1.25258	0.00055	0.0974188	no
St18	chr1:6487230-6865755	Cre negative	Cre positive	13.5146	10.7984	1.25154	0.00175	0.230674	no
Lin7a	chr10:107270266-107425769	Cre negative	Cre positive	16.9839	13.613	1.24762	0.00055	0.0974187	no
Lhfp	chr3:53041533-53261679	Cre negative	Cre positive	18.215	14.6028	1.24736	0.0021	0.258757	no
Icmt	chr4:152297213-152318926	Cre negative	Cre positive	20.9625	16.8471	1.24428	0.0017	0.228062	no
Ndst3	chr3:123526151-123690855	Cre negative	Cre positive	12.3862	9.95751	1.24391	0.0046	0.447602	no
Nhlrc2	chr19:56548260-56603763	Cre negative	Cre positive	6.69959	5.38983	1.24301	0.00925	0.678693	no
Alms1	chr6:85587530-85765956	Cre negative	Cre positive	6.35022	5.11524	1.24143	0.00165	0.222671	no
Appl2	chr10:83600033-83648776	Cre negative	Cre positive	21.9486	17.692	1.24059	0.0016	0.21985	no
Cnr1	chr4:33923179-33948976	Cre negative	Cre positive	27.0455	21.8055	1.24031	0.0009	0.138808	no
Zfpm2	chr15:40651523-41105163	Cre negative	Cre positive	8.19406	6.6077	1.24008	0.00305	0.347485	no
Tmem132a	chr19:10842543-10869794	Cre negative	Cre positive	34.614	27.9139	1.24003	0.0011	0.158848	no
Rprl3	chr8:3803124-3803361	Cre negative	Cre positive	2681.74	2164.34	1.23906	0.0006	0.10228	no
Grik2	chr10:49098144-49788955	Cre negative	Cre positive	42.282	34.1341	1.2387	0.00155	0.214278	no
Serpinh1	chr7:99345374-99353239	Cre negative	Cre positive	12.873	10.4271	1.23457	0.00525	0.482577	no
Eps8	chr6:137474162-137649241	Cre negative	Cre positive	13.8114	11.1928	1.23395	0.00225	0.27134	no
Foxn2	chr17:88440711-88490852	Cre negative	Cre positive	10.098	8.20136	1.23126	0.004	0.408505	no
Jup	chr11:100368855-100397790	Cre negative	Cre positive	9.09947	7.42048	1.22626	0.0026	0.307017	no
Erc1	chr6:119570198-119848150	Cre negative	Cre positive	9.14411	7.46146	1.22551	0.0068	0.573121	no
Rif1	chr2:52072730-52122381	Cre negative	Cre positive	11.7674	9.60245	1.22546	0.0022	0.266729	no
Fabp7	chr10:57784922-57788450	Cre negative	Cre positive	37.8217	30.8855	1.22458	0.00675	0.573121	no
Nptx1	chr11:119538683-119547927	Cre negative	Cre positive	25.1443	20.6291	1.21888	0.00185	0.238314	no
Rbfox3	chr11:118489685-118909984	Cre negative	Cre positive	23.9961	19.7076	1.21761	0.0032	0.357391	no
Glo1	chr17:30591219-30612659	Cre negative	Cre positive	63.5698	52.3148	1.21514	0.00475	0.456322	no
Pcp4	chr16:96467605-96525793	Cre negative	Cre positive	158.18	130.803	1.2093	0.0036	0.383189	no
Btbd3	chr2:138256583-138287422	Cre negative	Cre positive	43.3892	35.8944	1.2088	0.00255	0.302689	no
Fam107a	chr14:8296019-8309776	Cre negative	Cre positive	22.3545	18.5024	1.20819	0.0035	0.379675	no
Akt2	chr7:27591559-27641162	Cre negative	Cre positive	13.8983	11.5359	1.20479	0.0084	0.643395	no
Tmem181b-ps	chr17:6438829-6490553	Cre negative	Cre positive	38.6415	32.0776	1.20463	0.00865	0.655896	no
1190002N15Rik	chr9:94517863-94538081	Cre negative	Cre positive	16.0859	13.439	1.19696	0.00955	0.689546	no
Abhd16a	chr17:35089290-35102987	Cre negative	Cre positive	27.9738	23.3883	1.19606	0.00845	0.645045	no
Sphkap	chr1:83255174-83408315	Cre negative	Cre positive	31.344	26.2387	1.19457	0.0053	0.482577	no
Diras2	chr13:52504374-52530836	Cre negative	Cre positive	28.0283	23.474	1.19401	0.0073	0.59321	no
Grm1	chr10:10685977-11082341	Cre negative	Cre positive	14.9124	12.5044	1.19257	0.00565	0.50234	no
Cacna1g	chr11:94408390-94474377	Cre negative	Cre positive	14.0694	11.8102	1.19129	0.007	0.585624	no
Fam63b	chr9:70599013-70657174	Cre negative	Cre positive	18.1554	15.2624	1.18955	0.0053	0.482577	no
Pvalb	chr15:78191117-78206351	Cre negative	Cre positive	109.654	92.2498	1.18866	0.0092	0.677216	no
Zfp521	chr18:13687013-13972733	Cre negative	Cre positive	9.50785	8.02416	1.1849	0.0093	0.68016	no
Nfib	chr4:82290172-82505419	Cre negative	Cre positive	17.5112	14.8598	1.17843	0.009	0.671211	no

## Sheet: Upregulated
Table S3: Differentially expressed genes between Hoxa5flox/flox; CMV-CreERT2+/- and Hoxa5flox/flox; CMV-CreERT2-/- at P21 in the brainstem
Upregulated genes in the Hoxa5flox/flox; CMV-CreERT2+/- individus (q value > 0.05 and p value < 0.01)
Gene	Locus	Sample 1	Sample 2	Value 1	Value 2	Fold change	p-value	q-value	Significant
-	chr10:10150198-10150748	Cre negative	Cre positive	0.201234	1.27707	-6.34619	0.0097	0.698154	no
Gbp4	chr5:105076529-105346477	Cre negative	Cre positive	0.293859	1.11552	-3.79611	0.0022	0.266729	no
-	chrX:146718226-146718608	Cre negative	Cre positive	0.324393	1.17157	-3.61158	0.00995	0.709391	no
S100a8	chr3:90669070-90670034	Cre negative	Cre positive	1.42596	4.48154	-3.14282	0.00755	0.604587	no
-	chr4:142625571-142626632	Cre negative	Cre positive	0.408808	1.0415	-2.54765	0.0084	0.643395	no
-	chr6:82004005-82004927	Cre negative	Cre positive	1.34584	3.21661	-2.39004	0.0004	0.0743344	no
H2-Aa	chr17:34282750-34287771	Cre negative	Cre positive	0.53329	1.25535	-2.35397	0.00985	0.704477	no
S100a9	chr3:90692632-90695691	Cre negative	Cre positive	1.5148	3.53348	-2.33264	0.0032	0.357391	no
-	chr4:142559411-142560467	Cre negative	Cre positive	0.571946	1.31126	-2.29263	0.00945	0.684506	no
-	chr7:116547497-116549012	Cre negative	Cre positive	0.50537	1.07904	-2.13515	0.0052	0.482577	no
-	chr7:58832410-58834112	Cre negative	Cre positive	0.562922	1.17769	-2.0921	0.00525	0.482577	no
-	chr1:124235341-124237126	Cre negative	Cre positive	0.67349	1.39104	-2.06542	0.003	0.343515	no
H2-Eb1	chr17:34305866-34316674	Cre negative	Cre positive	0.436801	0.878987	-2.01233	0.0073	0.59321	no
Iigp1	chr18:60376028-60392629	Cre negative	Cre positive	0.44044	0.884387	-2.00796	0.00095	0.144553	no
H2-Ab1	chr17:34263226-34269418	Cre negative	Cre positive	0.903731	1.75596	-1.94301	0.00475	0.456322	no
Wdr86	chr5:24711816-24730680	Cre negative	Cre positive	0.667641	1.26521	-1.89505	0.00755	0.604587	no
-	chr1:124224590-124226893	Cre negative	Cre positive	0.6229	1.16777	-1.87473	0.00615	0.534225	no
Map3k6	chr4:133240817-133252928	Cre negative	Cre positive	0.481341	0.868456	-1.80424	0.00045	0.0829463	no
-	chr4:142691453-142693017	Cre negative	Cre positive	0.977707	1.74854	-1.78841	0.00165	0.222671	no
-	chr14:100444421-100447372	Cre negative	Cre positive	0.525402	0.911118	-1.73414	0.004	0.408505	no
-	chr15:20631106-20632857	Cre negative	Cre positive	0.864866	1.46865	-1.69812	0.00935	0.681618	no
Bbc3	chr7:16309582-16318334	Cre negative	Cre positive	0.892045	1.49772	-1.67897	0.0076	0.604587	no
-	chr17:31912677-31914477	Cre negative	Cre positive	1.01329	1.6888	-1.66665	0.0045	0.443583	no
Diap3	chr14:86655395-87141114	Cre negative	Cre positive	1.41759	2.345	-1.65422	0.003	0.343515	no
Pawr	chr10:108332188-108415042	Cre negative	Cre positive	0.9186	1.44076	-1.56843	0.0094	0.683067	no
-	chr4:69925248-69925410	Cre negative	Cre positive	314.635	482.824	-1.53455	0.0003	0.0571563	no
-	chr5:104114317-104116789	Cre negative	Cre positive	1.28192	1.94037	-1.51364	0.0027	0.315538	no
Clec1a	chr6:129426683-129452000	Cre negative	Cre positive	0.651285	0.984504	-1.51163	0.0081	0.632797	no
-	chr8:32435935-32437132	Cre negative	Cre positive	2.7486	4.13014	-1.50263	0.0043	0.43137	no
B230217O12Rik	chr19:57321700-57360899	Cre negative	Cre positive	1.81281	2.70928	-1.49452	0.00205	0.255371	no
-	chr1:124645045-124647769	Cre negative	Cre positive	0.9801	1.46138	-1.49105	0.0088	0.660641	no
Grpr	chrX:163510848-163549647	Cre negative	Cre positive	0.605451	0.882347	-1.45734	0.00855	0.650489	no
-	chr3:17771860-17777042	Cre negative	Cre positive	0.808923	1.17282	-1.44985	0.00515	0.482577	no
Perp	chr10:18845070-18857072	Cre negative	Cre positive	2.22886	3.22772	-1.44815	0.0072	0.591443	no
Acacb	chr5:114165517-114250758	Cre negative	Cre positive	1.6159	2.33835	-1.44709	0.00435	0.434463	no
Tusc1	chr4:93334147-93335511	Cre negative	Cre positive	4.21018	6.04999	-1.43699	0.00365	0.386573	no
Setd4	chr16:93583449-93604017	Cre negative	Cre positive	4.13175	5.91787	-1.43229	0.0059	0.51884	no
Speer4a	chr5:26034269-26044210	Cre negative	Cre positive	1.32315	1.8919	-1.42985	0.00565	0.50234	no
-	chr4:91210787-91228974	Cre negative	Cre positive	2.23082	3.1824	-1.42656	0.00065	0.107568	no
Dclre1b	chr3:103800604-103809387	Cre negative	Cre positive	2.28062	3.24834	-1.42432	0.00555	0.499324	no
-	chr8:32229527-32234271	Cre negative	Cre positive	1.02312	1.45625	-1.42334	0.0042	0.4251	no
Tradd	chr8:105257935-105264605	Cre negative	Cre positive	3.21176	4.53758	-1.4128	0.0037	0.386573	no
Gbp3	chr3:142560051-142573212	Cre negative	Cre positive	1.88909	2.62287	-1.38843	0.002	0.251911	no
-	chr5:25945310-25948451	Cre negative	Cre positive	2.29885	3.1884	-1.38695	0.0046	0.447602	no
Dbh	chr2:27165506-27183204	Cre negative	Cre positive	3.1715	4.34968	-1.37149	0.0013	0.183066	no
-	chr12:21022811-21032921	Cre negative	Cre positive	0.694829	0.948169	-1.36461	0.00185	0.238314	no
-	chr13:113317140-113369543	Cre negative	Cre positive	0.580297	0.790759	-1.36268	0.00705	0.587638	no
Casr	chr16:36490583-36562236	Cre negative	Cre positive	2.02216	2.71581	-1.34302	0.0006	0.10228	no
-	chr17:33860301-33865868	Cre negative	Cre positive	0.909082	1.21016	-1.33119	0.00875	0.660641	no
-	chr16:75250512-75257363	Cre negative	Cre positive	0.986448	1.30968	-1.32767	0.00775	0.610097	no
-	chr1:124761327-124767378	Cre negative	Cre positive	1.51147	1.99436	-1.31948	0.0025	0.298316	no
Fkbp5	chr17:28398744-28486112	Cre negative	Cre positive	5.74129	7.55878	-1.31656	0.0009	0.138808	no
C030030A07Rik	chr6:136828842-136843845	Cre negative	Cre positive	7.15614	9.37574	-1.31017	0.002	0.251911	no
-	chr10:94356500-94381980	Cre negative	Cre positive	1.60993	2.09662	-1.30231	0.0088	0.660641	no
Lypd6b	chr2:49787624-49948846	Cre negative	Cre positive	4.5476	5.91917	-1.3016	0.0036	0.383189	no
Irs4	chrX:141710997-141725217	Cre negative	Cre positive	1.72485	2.23973	-1.29851	0.00325	0.361196	no
Ttr	chr18:20665249-20674326	Cre negative	Cre positive	416.724	534.376	-1.28233	0.0003	0.0571563	no
Pdk4	chr6:5483350-5496278	Cre negative	Cre positive	3.98413	5.08769	-1.27699	0.00475	0.456322	no
-	chr4:142788725-142799842	Cre negative	Cre positive	1.47947	1.88152	-1.27175	0.00335	0.368695	no
Sgk1	chr10:21882052-21999902	Cre negative	Cre positive	78.113	97.7192	-1.251	0.0006	0.10228	no
Rpl13a	chr7:45125562-45128745	Cre negative	Cre positive	684.231	853.141	-1.24686	0.00125	0.178239	no
Parvb	chr15:84232042-84315609	Cre negative	Cre positive	6.1648	7.60318	-1.23332	0.00525	0.482577	no
Zbtb16	chr9:48654296-48836355	Cre negative	Cre positive	10.2481	12.491	-1.21886	0.0075	0.604587	no
Slc7a5	chr8:121879033-121907686	Cre negative	Cre positive	19.6622	23.5331	-1.19687	0.0068	0.573121	no
