# Supplementary material for: Conditional Loss of Hoxa5 Function Early after Birth Impacts on Expression of Genes with Synaptic Function
Source: Front Mol Neurosci. 2017 Nov 15;10:369. doi: 10.3389/fnmol.2017.00369 (PMC5695161; doi:10.3389/fnmol.2017.00369)
Supplement: Supplementary file 5 [file Table_5.XLSX]

## Sheet: Feuil1
Table S5: Functional annotation analysis with DAVID Bioinformatics Resources on upregulated genes between Hoxa5flox/flox; CMV-CreERT2+/- and Hoxa5flox/flox; CMV-CreERT2-/- at P21 in the brainstem
Functional Annotation Chart
Original database where the terms orient	Term	Number of genes involved in the term	P-value
GOTERM_BP_DIRECT	positive regulation of reactive oxygen species metabolic process	2	2,0E-2
UP_KEYWORDS	Disulfide bond	6	2,4E-2
GOTERM_BP_DIRECT	positive regulation of B cell proliferation	2	2,8E-2
GOTERM_BP_DIRECT	positive regulation of cell death	2	3,1E-2
GOTERM_BP_DIRECT	positive regulation of fibroblast proliferation	2	4,2E-2
GOTERM_BP_DIRECT	protein complex assembly	2	4,3E-2
GOTERM_BP_DIRECT	activation of cysteine-type endopeptidase activity involved in apoptotic process	2	4,4E-2
